# Supplementary material for: Management of pediatric ankle fractures: comparison of biodegradable PLGA implants with traditional metal screws
Source: Front Pediatr. 2024 Oct 30;12:1410750. doi: 10.3389/fped.2024.1410750 (PMC11558883; doi:10.3389/fped.2024.1410750)
Supplement: Supplementary file 1 [file Table1.xlsx]

## Sheet: Data
Implant Type	Gender	Age (Years)	Side of Injury	Mechanism of injury	Fracture type (Salter-Harr1s)	CT (1-yes)	Length of Hospital Stay (Days)	Application of Cast (weeks)	Open approach (1-yes)	Number of Screws (n)	Complications (1-yes)	Removal if metal implants (Months)	Location
Absorbable	Boy	14	Left	Fall	3	No	4	6	No	2	No		Pécs
Metal	Boy	12	Left	Fall	2	No	6	6	No	1	No	7	Pécs
Metal	Boy	13	Left	Fall	4	No	5	6	No	2	No	11	Pécs
Metal	Boy	14	Left	Fall	4	No	8	6	No	2	No	17	Pécs
Absorbable	Girl	3	Left	Fall	4	No	4	6	No	1	No		Pécs
Absorbable	Girl	11	Left	Fall	4	No	3	6	No	2	No		Pécs
Absorbable	Girl	12	Left	Fall	3	No	2	6	Yes	1	No		Pécs
Absorbable	Girl	11	Left	Fall	3	No	2	6	No	1	No		Pécs
Absorbable	Girl	10	Left	Fall	2	No	5	6	No	2	No		Pécs
Metal	Girl	10	Left	Fall	4	No	5	6	No	2	No	8	Pécs
Metal	Boy	11	Left	Fall from height	3	No	6	6	Yes	1	No	12	Pécs
Metal	Boy	10	Left	Fall from height	4	No	5	6	No	1	No	15	Pécs
Absorbable	Girl	8	Left	Fall from height	2	No	5	6	No	1	No		Pécs
Absorbable	Girl	12	Left	Hit/Traumatic injury	2	No	4	6	No	1	No		Pécs
Metal	Boy	14	Left	Sport injury	2	No	7	6	No	2	No	17	Pécs
Metal	Boy	13	Left	Sport injury	2	No	6	6	No	1	No	9	Pécs
Metal	Boy	14	Left	Sport injury	2	No	7	7	No	1	No		Pécs
Metal	Girl	9	Left	Sport injury	2	No	5	7	No	1	No	10	Pécs
Metal	Girl	10	Left	Sport injury	2	No	7	6	No	1	No	13	Pécs
Metal	Girl	10	Left	Sport injury	2	No	6	6	No	2	No		Pécs
Metal	Girl	11	Left	Sport injury	2	No	6	6	No	1	No	35	Pécs
Metal	Girl	11	Left	Sport injury	4	No	6	6	No	2	No	13	Pécs
Metal	Girl	11	Left	Sport injury	2	No	6	6	No	1	No	10	Pécs
Absorbable	Boy	15	Left	Fall	4	Yes	4	6	Yes	2	Yes		Pécs
Absorbable	Girl	10	Left	Fall	3	Yes	9	6		1	No		Pécs
Metal	Boy	13	Left	Hit/Traumatic injury	3	Yes	6	5	No	1	Yes	6	Pécs
Metal	Girl	14	Left	Sport injury	4	Yes	7	6	No	2	No	8	Pécs
Absorbable	Boy	13	Left	Fall	2		3	6			No		Budapest
Absorbable	Boy	14	Left	Fall	2		4	6			No		Budapest
Absorbable	Boy	15	Left	Fall	3		3	6			No		Budapest
Metal	Boy	14	Left	Fall	4		3	6			No		Budapest
Metal	Boy	14	Left	Fall	2		4	6			No		Budapest
Metal	Boy	14	Left	Fall	2		3	6			No		Budapest
Metal	Boy	15	Left	Fall	2		4	6			No		Budapest
Metal	Boy	12	Left	Fall	4		4	6			No		Budapest
Absorbable	Boy	13	Left	Fall	3		4	6			No		Budapest
Absorbable	Boy	13	Left	Fall	3		4	6			No		Budapest
Absorbable	Boy	15	Left	Fall	4		3	6			No		Budapest
Absorbable	Boy	13	Left	Fall	4		3	6			No		Budapest
Absorbable	Girl	13	Left	Fall	4		4	6			No		Budapest
Absorbable	Girl	13	Left	Fall	3		2	6			No		Budapest
Absorbable	Girl	13	Left	Fall	3		2	6			No		Budapest
Absorbable	Girl	5	Left	Fall	3		2	6			No		Budapest
Absorbable	Girl	13	Left	Fall	4		3	6			No		Budapest
Absorbable	Girl	7	Left	Fall	3		3	6			No		Budapest
Absorbable	Girl	11	Left	Fall	2		2	6			No		Budapest
Absorbable	Girl	13	Left	Fall	4		4	6			No		Budapest
Metal	Girl	13	Left	Fall	2		3	6			No		Budapest
Absorbable	Girl	11	Left	Fall from height	4		3	6			No		Budapest
Absorbable	Girl	13	Left	Hit/Traumatic injury	4		3	6			No		Budapest
Absorbable	Boy	15	Left	Sport injury	3		3	6			No		Budapest
Absorbable	Boy	14	Left	Sport injury	4		3	6			No		Budapest
Absorbable	Boy	14	Left	Sport injury	4		3	6			No		Budapest
Absorbable	Boy	13	Left	Sport injury	4		3	6			No		Budapest
Metal	Boy	15	Left	Sport injury	2		4	6			No		Budapest
Absorbable	Girl	14	Left	Sport injury	4		2	6			No		Budapest
Absorbable	Girl	14	Left	Sport injury	3		3	6			No		Budapest
Absorbable	Girl	12	Left	Sport injury	3		6	6			No		Budapest
Absorbable	Girl	13	Left	Sport injury	3		2	6			No		Budapest
Absorbable	Girl	16	Left	Sport injury	4		3	6			No		Budapest
Absorbable	Girl	10	Left	Sport injury	2		3	6			No		Budapest
Absorbable	Girl	9	Left	Sport injury	2		3	6			No		Budapest
Metal	Girl	14	Left	Sport injury	3		4	6			No		Budapest
Metal	Girl			Fall			6	6			No	3	Pécs
Absorbable	Boy	10	Right	Fall	2	No	2	6	No	1	No		Pécs
Metal	Boy	13	Right	Fall	2	No	7	8	No	1	No	12	Pécs
Metal	Boy	14	Right	Fall	2	No	6	7	No	1	No	13	Pécs
Metal	Boy	18	Right	Fall	3	No	7	6	Yes	6	No	12	Pécs
Absorbable	Girl	11	Right	Fall	2	No	3	6	No	1	No		Pécs
Absorbable	Girl	13	Right	Fall	2	No	5	6	Yes	1	No		Pécs
Absorbable	Girl	8	Right	Fall		No	6	6	No	1	No		Pécs
Absorbable	Girl	8	Right	Fall	2	No	5	6	Yes	3	No		Pécs
Metal	Girl	13	Right	Fall	2	No		6	No	1	No		Pécs
Metal	Girl	13	Right	Fall	4	No	8	6	No	2	No	8	Pécs
Absorbable	Boy	14	Right	Fall from height	4	No	4	6	No	2	No		Pécs
Absorbable	Girl	11	Right	Fall from height	4	No	4	6	No	1	No		Pécs
Metal	Girl	10	Right		2	No	5	6	No	1	No	10	Pécs
Absorbable	Boy	15	Right	Sport injury	2	No	6	6	No	2	No		Pécs
Absorbable	Boy	15	Right	Sport injury	3	No	3	7	Yes	1	No		Pécs
Metal	Boy	13	Right	Sport injury	2	No	7	7	No	2	No	7	Pécs
Metal	Boy	11	Right	Sport injury	2	No	6	9	No	1	No	17	Pécs
Metal	Boy	16	Right	Sport injury	3	No	5	6	No	1	No	10	Pécs
Absorbable	Girl	14	Right	Sport injury	3	No	4	6	No	1	No		Pécs
Metal	Girl	13	Right	Sport injury	4	No	5	6	No	1	No	9	Pécs
Metal	Girl	13	Right	Sport injury	2	No	6	6	No	1	No	7	Pécs
Absorbable	Girl	13	Right	Fall	3	Yes	4	6	Yes	1	No		Pécs
Absorbable	Girl	10	Right	Fall	4	Yes	3	6	No	2	No		Pécs
Absorbable	Girl	13	Right	Fall	2	Yes	2	6	No	4	No		Pécs
Absorbable	Girl	16	Right	Fall		Yes	3	6	Yes	2	No		Pécs
Metal	Girl	14	Right	Fall	3	Yes	9	6	No	1	Yes	8	Pécs
Absorbable	Girl	16	Right	Hit/Traumatic injury	3	Yes	5	6	No	1	No		Pécs
Metal	Girl	12	Right	Hit/Traumatic injury	3	Yes	5	6	No	1	No	10	Pécs
Absorbable	Boy	11	Right	Fall	3		4	6	No	1	No		Pécs
Absorbable	Boy	15	Right	Fall	3		2	6			No		Budapest
Metal	Boy	14	Right	Fall	2		3	6			No		Budapest
Metal	Boy	13	Right	Fall	4		3	6			No		Budapest
Absorbable	Boy	15	Right	Fall	2		4	6			No		Budapest
Absorbable	Girl	6	Right	Fall	4		2	6			No		Budapest
Absorbable	Girl	12	Right	Fall	2		2	6			No		Budapest
Absorbable	Girl	15	Right	Fall	4		4	6			No		Budapest
Absorbable	Girl	16	Right	Fall	3		13	6			No		Budapest
Metal	Girl	13	Right	Fall	4		4	6			No		Budapest
Metal	Girl	15	Right	Fall	3		4	6			No		Budapest
Absorbable	Girl	14	Right	Fall	4		3	6			No		Budapest
Absorbable	Girl	11	Right	Fall from height	4		3	6			No		Budapest
Metal	Girl	13	Right	Fall from height	2		3	6			Yes		Budapest
Absorbable	Girl	13	Right	Hit/Traumatic injury	2		2	6			No		Budapest
Absorbable	Girl	13	Right	Hit/Traumatic injury	3		3	6			No		Budapest
Absorbable	Boy	13	Right	Sport injury	2		3	6			No		Budapest
Absorbable	Boy	16	Right	Sport injury	3		3	6			No		Budapest
Absorbable	Boy	15	Right	Sport injury	4		3	6			No		Budapest
Metal	Boy	14	Right	Sport injury	2		3	6			No		Budapest
Metal	Boy	12	Right	Sport injury	3		22	6			Yes		Budapest
Metal	Boy	16	Right	Sport injury	4		4	6			No		Budapest
Metal	Boy	14	Right	Sport injury	4		3	6			No		Budapest
Absorbable	Boy	13	Right	Sport injury	2		3	6			No		Budapest
Absorbable	Girl	13	Right	Sport injury	3		2	6			No		Budapest
Absorbable	Girl	14	Right	Sport injury	2		3	6			No		Budapest
Absorbable	Girl	12	Right	Sport injury	4		3	6			Yes		Budapest
Absorbable	Girl	13	Right	Sport injury	4		3	6			No		Budapest
Absorbable	Girl	15	Right	Sport injury	3		3	6			No		Budapest
Absorbable	Girl	12	Right	Sport injury	3		4	6			No		Budapest
Absorbable	Girl	15	Right	Sport injury	3		2	6			No		Budapest
Absorbable	Girl	12	Right	Sport injury	4		2	6			No		Budapest
Metal	Girl	12	Right	Sport injury	4		3	6			Yes		Budapest
Metal	Girl	12	Right	Sport injury	3		4	6			No		Budapest
Metal	Girl	12	Right	Sport injury	4		4	6			No		Budapest
Metal	Girl	14	Right and Left	Fall from height	2	Yes	3	6	Yes	2	Yes		Pécs

## Sheet: var1
Level	3
Labels	Values
Absorbable	1
Metal	2

## Sheet: var2
Level	3
Labels	Values
Boy	1
Girl	2

## Sheet: var3
Level	1
Labels	Values
14	14
12	12
13	13
3	3
11	11
10	10
8	8
9	9
15	15
5	5
7	7
16	16
18	18
6	6

## Sheet: var4
Level	3
Labels	Values
Left	1
Right	3
Right and Left	4

## Sheet: var5
Level	3
Labels	Values
Fall	1
Fall from height	2
Hit/Traumatic injury	3
Sport injury	4

## Sheet: var6
Level	3
Labels	Values
3	3
2	2
4	4

## Sheet: var7
Level	3
Labels	Values
No	0
Yes	1

## Sheet: var8
Level	1
Labels	Values

## Sheet: var9
Level	1
Labels	Values

[truncated: 5 more sheets: var10, var11, var12, var13, var14]
